# Supplementary material for: Design for learning – a case study of blended learning in a science unit
Source: F1000Res. 2015 Nov 16;4:898. Originally published 2015 Sep 24. [Version 2] doi: 10.12688/f1000research.7032.2 (PMC4648204; doi:10.12688/f1000research.7032.2)
Supplement: Raw dataset for Gleadow et al., 2015 ‘Design for learning – a case study of blended learning in a science unit’ — An online survey was conducted in Week 9 of the teaching program to ascertain student satisfaction with the program. There was the opportunity for students to provide open-ended responses as well as the ranking of specific aspects. This dataset contains the results for the non-open ended portion of this survey. [file f1000research-4-7909-s0000.tgz]

Archive with 1 entries (1 files):
- 192ef5da-ea40-4fb9-b6a8-5d1c13671660_Student_survey_data.csv
