# Supplementary material for: Design for learning – a case study of blended learning in a science unit
Source: F1000Res. 2015 Nov 16;4:898. Originally published 2015 Sep 24. [Version 2] doi: 10.12688/f1000research.7032.2 (PMC4648204; doi:10.12688/f1000research.7032.2)
Supplement: Supplementary file 2 [file f1000research-4-7909-s0001.tgz]

Archive with 1 entries (1 files):
- 94f3f298-a549-4f06-aeb0-ba199cf4d3e7.docx
